# Supplementary material for: Identification and validation of N-acetylputrescine in combination with non-canonical clinical features as a Parkinson’s disease biomarker panel
Source: Sci Rep. 2024 May 2;14:10036. doi: 10.1038/s41598-024-60872-3 (PMC11063140; doi:10.1038/s41598-024-60872-3)
Supplement: Supplementary file 1 — Supplementary Tables. [file 41598_2024_60872_MOESM1_ESM.xlsx]

## Sheet: Supp Tables
		Supplemental Table 1: Summary Table of MRM Parameters
		Compound	Q1 Mass (amu)	Q3 Mass (amu)	Dwell Time (msec)	DP	EP	CE	CXP
						volts	volts	volts	volts
		N-Acetylputrescine (NAP1)	231	115	300	60	10	20	25
		N-Acetylputrescine (NAP2)	231	157	300	60	10	20	25
		Supplemental Table 2: Validation Summary for NAP in Plasma Assay
		Category	Study		Assay Performance
		Standard and QCs performance	Linearity	LLOQ std. (%Bias )	< 2%
				other std. (%Bias )	< 5%
			Precision	intra-assay precision (%CV)	< 10%
				inter-assay precision (%CV)	< 26%
		System Performance	Matrix Effect	LLOQ-QC (ME%, %Bias)	90% ; -10%
				HQC (ME%, %Bias)	76%; -24%
			Interference	Hemolysate, Bilirubin & Lipoproteins; LQC & HQC (%Bias)	>15% **
			System Suitability	%CV	<3%
			System Suitability Drift	%Drift	<9%
			Carryover	%Carryover	0
		Stability	Standard Solutions	STS (RT, 24h)
			in Surrogate Matrix	LLOQ std. & substock* (%Bias)	-0.04
				LTS (-80C, 88 day)
				LLOQ std. & ULOQ std (%Bias)	11%; -8%
			Human Plasma	STS (RT, 24h)
				LQC & HQC (%CV)	7% ; 1%
				LTS ( -80C, 84 day)
				LQC & HQC (%CV)	2% ; 3%
				FTS
				LQC & HQC (%CV)	7% ; 11%
		Reproducibility	Re-injection at 4°C in autosampler	Reproducibility (4C, 8 day)
				LQC & HQC (%CV)	3%; 14%
		Supplemental Table 3: Calibration Curve Ranges and Linearity for NAP in Plasma Assays.
		NAP	Plasma assay (n =4)
		Spiked Nominal Concentration (ng/mL)	Mean Measured Concentration (ng/mL)	%CV	Average % Bias
		1	1	3.5	1.5
		2	1.8	5.2	4.1
		5	5	6.6	2.4
		10	10.1	3.1	2
		25	23.9	3.9	2
		50	52.4	2.7	2.6
		68	70.8	6	1.4
		85	83.4	4.5	2.8
		Note: The linearity for NAP (r2= 0.99745, n=4)
		Supplemental Table 4. The Intra- and Inter-Assay Precision (%CV) in Average for Six Batches
		QC	Intra-assay (% CV)	Inter-assay (% CV)
		LLOQ QC	9.8	14.7
		LQC	5.2	8.8
		MQC	4.8	7.4
		HQC	9.5	25.6
		Supplemental Table 5: Matrix Effect Summary for NAP in Plasma Assay
			spiked with NAP in plasma (n=9)
			spiking (ng/mL)	ME%	% Bias
		LLOQ QC	1	89.6	-10.4
		HQC	64	75.9	-24.1
		Supplemental Table 6: Short-Term Stability, and Long-Term Stability for NAP Spiked in 2.5% BSA Standard Solution
		Stability		Concentration (ng/mL)	Mean	CV%	Bias %
					(peak area)
		STS	L1	1	28000	1.3	-3.6
		( 24 hrs, 5C)	substock	2000	1600000	1.4	-6.7
		LTS	L1	1	43000	6.1	10.6
		( 88 days, -80C)	L8	85	3000000	8.2	-8.1
		Supplemental Table 7: Short-Term Stability, and Long-Term Stability for NAP Spiked in Human Plasma
					Short-term stability		Long-term stability		Freeze-thaw stability		Re-injection stability in autosampler
					(24h, RT)		(84 days, -80C)		(4x)		(8 days)
			Expected Value (ng/mL)	Acceptable Ranges (ng/mL)	Mean (ng/mL)	CV%	Mean (ng/mL)	CV%	Mean (ng/mL)	CV%	Mean (ng/mL)	CV%
		LQC	3.2	LQC:	3.1	6.9	3.2	2.2	3.1	6.8	3.2	3.5
				2.33-4.03
		HQC	54.2	HQC:	41	1.2	63.4	2.8	42.4	11	46.5	13.8
				27.8-80.7
		Supplemental Table 8: Interference in Plasma Assay
			Unspiked interference	Hemolysate			Bilirubin			Lipoproteins
			Mean	Mean (ng/mL)	CV%	Bias (%)	Mean	CV%	Bias (%)	Mean (ng/mL)	% CV	Bias %
			(ng/mL)				(ng/mL)
		LQC	3.7	3.1	3.3	-16.1	3	3.2	-18.4	13.4	3.2	264
		HQC	49	47	2.1	-3.8	45	1.3	-7.5	57	1	16.5
		Note: In plasma assay, potential interferences were evaluated by spiking HQC and LQC samples with hemoglobin (500 mg/dL), unconjugated bilirubin (30 mg/dL), and triglycerides (1000 mg/dL).
